# Supplementary material for: Perceptions and Barriers to Accessing Myopia Management in the UK
Source: Children (Basel). 2024 Dec 6;11(12):1490. doi: 10.3390/children11121490 (PMC11674830; doi:10.3390/children11121490)
Supplement: Supplementary file 1 [file children-11-01490-s001.zip]

Archive with 5 entries (5 files):
- Survey S3.pdf
- Table S1.pdf
- Table S2.pdf
- Table S3.pdf
- Table S4.pdf
